# Supplementary material for: Indigeneity and Likelihood of Discharge to Psychiatric Hospital in an Australian Deliberate Self-Poisoning Hospital-Treated Cohort
Source: Int J Environ Res Public Health. 2022 Sep 27;19(19):12238. doi: 10.3390/ijerph191912238 (PMC9566708; doi:10.3390/ijerph191912238)
Supplement: Supplementary file 1 [file ijerph-19-12238-s001.zip]

Archive with 1 entries (1 files):
- ijerph-1895002-SI.pdf
